# Supplementary material for: Integrated Amino Acids and Transcriptome Analysis Reveals Arginine Transporter SLC7A2 Is a Novel Regulator of Myogenic Differentiation
Source: Int J Mol Sci. 2023 Dec 20;25(1):95. doi: 10.3390/ijms25010095 (PMC10778648; doi:10.3390/ijms25010095)
Supplement: Supplementary file 1 [file ijms-25-00095-s001.zip]

Archive with 3 entries (3 files):
- Original Data for Figure S1.xlsx
- Supplementary Figure S1.pdf
- Supplementary Figure S1.pzfx
