# Supplementary material for: Integrated Amino Acids and Transcriptome Analysis Reveals Arginine Transporter SLC7A2 Is a Novel Regulator of Myogenic Differentiation
Source: Int J Mol Sci. 2023 Dec 20;25(1):95. doi: 10.3390/ijms25010095 (PMC10778648; doi:10.3390/ijms25010095)
Supplement: Supplementary file 1 [file ijms-25-00095-s001.zip › Original Data for Figure S1.xlsx]

## Sheet: Original data of Figure S1
Pro
si-Control	si-SLC7A2-1	si-SLC7A2-2		Dunnett's multiple comparisons test	Mean Diff.	95.00% CI of diff.	Significant?	Summary	Adjusted P Value
0.93787	0.858313	0.437474		si-Control vs. si-SLC7A2-1	0.3124	-0.06655 to 0.6913	No	ns	0.0964
1.12253	0.393903	0.36286		si-Control vs. si-SLC7A2-2	0.5825	0.2036 to 0.9614	Yes	**	0.0082
0.939596	0.810639	0.452214
Met
si-Control	si-SLC7A2-1	si-SLC7A2-2		Dunnett's multiple comparisons test	Mean Diff.	95.00% CI of diff.	Significant?	Summary	Adjusted P Value
0.994188	0.982589	0.537032		si-Control vs. si-SLC7A2-1	0.2067	-0.4403 to 0.8536	No	ns	0.5886
1.08398	0.453195	0.44396		si-Control vs. si-SLC7A2-2	0.2983	-0.3487 to 0.9452	No	ns	0.373
0.921828	0.944168	1.12422
Ala
si-Control	si-SLC7A2-1	si-SLC7A2-2		Dunnett's multiple comparisons test	Mean Diff.	95.00% CI of diff.	Significant?	Summary	Adjusted P Value
0.975775	0.954077	0.994901		si-Control vs. si-SLC7A2-1	0.2885	-0.3418 to 0.9187	No	ns	0.3772
1.06626	0.306469	0.548199		si-Control vs. si-SLC7A2-2	0.3442	-0.2861 to 0.9744	No	ns	0.2753
0.95797	0.874064	0.424419
Val
si-Control	si-SLC7A2-1	si-SLC7A2-2		Dunnett's multiple comparisons test	Mean Diff.	95.00% CI of diff.	Significant?	Summary	Adjusted P Value
0.98495	1.00671	1.02308		si-Control vs. si-SLC7A2-1	0.1687	-0.3538 to 0.6913	No	ns	0.5827
1.07705	0.53782	0.580927		si-Control vs. si-SLC7A2-2	0.299	-0.2235 to 0.8215	No	ns	0.25
0.938004	0.949331	0.498992
Ile/leu
si-Control	si-SLC7A2-1	si-SLC7A2-2		Dunnett's multiple comparisons test	Mean Diff.	95.00% CI of diff.	Significant?	Summary	Adjusted P Value
1.02054	0.985235	0.997257		si-Control vs. si-SLC7A2-1	0.1748	-0.2928 to 0.6424	No	ns	0.4988
1.04776	0.566039	0.598411		si-Control vs. si-SLC7A2-2	0.2939	-0.1737 to 0.7615	No	ns	0.2026
0.931698	0.92445	0.522515
Lys
si-Control	si-SLC7A2-1	si-SLC7A2-2		Dunnett's multiple comparisons test	Mean Diff.	95.00% CI of diff.	Significant?	Summary	Adjusted P Value
1.19821	0.69806	0.83481		si-Control vs. si-SLC7A2-1	0.5335	-0.2108 to 1.278	No	ns	0.1451
1.19584	0.17076	0.285442		si-Control vs. si-SLC7A2-2	0.5548	-0.1895 to 1.299	No	ns	0.1301
0.605946	0.530672	0.215365
Gly
si-Control	si-SLC7A2-1	si-SLC7A2-2		Dunnett's multiple comparisons test	Mean Diff.	95.00% CI of diff.	Significant?	Summary	Adjusted P Value
1.04043	1.00758	1.02538		si-Control vs. si-SLC7A2-1	0.1516	-0.3306 to 0.6338	No	ns	0.5973
1.05106	0.637552	0.606345		si-Control vs. si-SLC7A2-2	0.3013	-0.1809 to 0.7835	No	ns	0.2054
0.908507	0.900085	0.464324
Ser
si-Control	si-SLC7A2-1	si-SLC7A2-2		Dunnett's multiple comparisons test	Mean Diff.	95.00% CI of diff.	Significant?	Summary	Adjusted P Value
1.20385	0.904027	0.86578		si-Control vs. si-SLC7A2-1	0.3483	-0.3431 to 1.040	No	ns	0.3208
1.12565	0.365412	0.345352		si-Control vs. si-SLC7A2-2	0.5075	-0.1839 to 1.199	No	ns	0.1359
0.670495	0.685802	0.266386
Thr
si-Control	si-SLC7A2-1	si-SLC7A2-2		Dunnett's multiple comparisons test	Mean Diff.	95.00% CI of diff.	Significant?	Summary	Adjusted P Value
1.1142	0.983495	1.06061		si-Control vs. si-SLC7A2-1	0.2445	-0.4353 to 0.9244	No	ns	0.5214
1.10306	0.411979	0.5225		si-Control vs. si-SLC7A2-2	0.3429	-0.3369 to 1.023	No	ns	0.32
0.782736	0.87102	0.388154
His
si-Control	si-SLC7A2-1	si-SLC7A2-2		Dunnett's multiple comparisons test	Mean Diff.	95.00% CI of diff.	Significant?	Summary	Adjusted P Value
1.08712	0.766958	0.792999		si-Control vs. si-SLC7A2-1	0.4887	-0.1982 to 1.176	No	ns	0.148
1.14521	0.155016	0.259481		si-Control vs. si-SLC7A2-2	0.5967	-0.09020 to 1.284	No	ns	0.0815
0.767678	0.611809	0.1574
Asp
si-Control	si-SLC7A2-1	si-SLC7A2-2		Dunnett's multiple comparisons test	Mean Diff.	95.00% CI of diff.	Significant?	Summary	Adjusted P Value
0.950782	1.59533	2.50068		si-Control vs. si-SLC7A2-1	-0.1789	-1.790 to 1.432	No	ns	0.9298
0.910887	0.657062	0.763347		si-Control vs. si-SLC7A2-2	-0.2551	-1.866 to 1.356	No	ns	0.8652
1.13833	1.28441	0.501154
Glu
si-Control	si-SLC7A2-1	si-SLC7A2-2		Dunnett's multiple comparisons test	Mean Diff.	95.00% CI of diff.	Significant?	Summary	Adjusted P Value
0.687189	1.20813	1.65428		si-Control vs. si-SLC7A2-1	0.0776	-1.112 to 1.267	No	ns	0.9749
1.00493	0.309423	0.913272		si-Control vs. si-SLC7A2-2	0.01119	-1.178 to 1.201	No	ns	0.9994
1.30788	1.24964	0.398894
Phe
si-Control	si-SLC7A2-1	si-SLC7A2-2		Dunnett's multiple comparisons test	Mean Diff.	95.00% CI of diff.	Significant?	Summary	Adjusted P Value
0.99165	1.05061	1.15121		si-Control vs. si-SLC7A2-1	0.1661	-0.5329 to 0.8652	No	ns	0.7327
1.06101	0.450687	0.51087		si-Control vs. si-SLC7A2-2	0.3002	-0.3988 to 0.9993	No	ns	0.4154
0.947338	1.00036	0.437172
Trp
si-Control	si-SLC7A2-1	si-SLC7A2-2		Dunnett's multiple comparisons test	Mean Diff.	95.00% CI of diff.	Significant?	Summary	Adjusted P Value
1.0656	0.99326	1.30595		si-Control vs. si-SLC7A2-1	0.3352	-0.7434 to 1.414	No	ns	0.6035
1.1267	0.159526	0.238748		si-Control vs. si-SLC7A2-2	0.4343	-0.6443 to 1.513	No	ns	0.4544
0.807702	0.841478	0.152374
Tyr
si-Control	si-SLC7A2-1	si-SLC7A2-2		Dunnett's multiple comparisons test	Mean Diff.	95.00% CI of diff.	Significant?	Summary	Adjusted P Value
0.913682	0.992974	1.34963		si-Control vs. si-SLC7A2-1	0.237	-0.6081 to 1.082	No	ns	0.6567
1.13689	0.382611	0.539024		si-Control vs. si-SLC7A2-2	0.2412	-0.6038 to 1.086	No	ns	0.6479
0.949426	0.913363	0.387625
Arg
si-Control	si-SLC7A2-1	si-SLC7A2-2		Dunnett's multiple comparisons test	Mean Diff.	95.00% CI of diff.	Significant?	Summary	Adjusted P Value
1.15039	0.579999	0.26866		si-Control vs. si-SLC7A2-1	0.6049	0.1141 to 1.096	Yes	*	0.0219
1.21972	0.353604	0.269474		si-Control vs. si-SLC7A2-2	0.7361	0.2453 to 1.227	Yes	**	0.0092
0.629893	0.251661	0.253497
* p < 0.05, ** p < 0.01, ns - not significant
